# Supplementary material for: Non-Thermal Microbial Inactivation Using Underwater Plasma: Synergistic Effects of Capillary Discharge on E. coli and M. testaceum
Source: Foods. 2025 Sep 8;14(17):3143. doi: 10.3390/foods14173143 (PMC12428648; doi:10.3390/foods14173143)
Supplement: Supplementary file 1 [file foods-14-03143-s001.zip]

Archive with 1 entries (1 files):
- foods-3813774-supplementary.pdf
